# Supplementary material for: In vivo investigation of Lcr35® anti-candidiasis properties in Caenorhabditis elegans reveals the involvement of highly conserved immune pathways
Source: Front Microbiol. 2022 Dec 23;13:1062113. doi: 10.3389/fmicb.2022.1062113 (PMC9816150; doi:10.3389/fmicb.2022.1062113)
Supplement: Supplementary file 1 [file Table_1.xlsx]

## Sheet: a
Abbreviation	Name (if available)	Wormbase Gene ID	Log2 Fold change	p-value
acs-7	fatty Acid CoA Synthetase family	WBGene00007228	2.38015	0.0960005
atf-8	ATF (cAMP-dependent transcription factor) family	WBGene00017535	7.33611	0.00373792
B0365.9		WBGene00219208	2.23202	0.0748012
BE0003N10.6		WBGene00255598	3.98501	1.71902e-09
bli-2	BLIstered cuticle	WBGene00000252	1.53389	0.000344063
C01F1.5		WBGene00015300	2.68087	0.077652
C06B3.6		WBGene00007365	3.42712	2.68488e-06
C11H1.5		WBGene00007530	8.67733	3.08251e-05
C16D9.1		WBGene00015857	4.27296	0.0546813
C17E4.1		WBGene00007641	7.08188	0.0237095
C17F4.2		WBGene00015910	7.60804	0.00413979
C30B5.6		WBGene00016247	4.0797	0.0685321
C50B6.7		WBGene00008220	3.70681	0.0793605
C50F7.5		WBGene00016845	4.44178	0.000901413
C53B7.3		WBGene00016894	1.95983	0.00732528
cdc-25.4	Cell Division Cycle related	WBGene00000389	4.23078	0.0991773
cdh-10	CaDHerin family	WBGene00000402	2.06643	0.0270621
col-10	COLlagen	WBGene00000599	1.51177	0.0032875
col-103	COLlagen	WBGene00000677	2.38249	0.000534945
col-166	COLlagen	WBGene00000739	1.72754	4.33373e-05
col-169	COLlagen	WBGene00000742	1.78314	0.0131195
col-17	COLlagen	WBGene00000606	1.11498	0.0597988
col-41	COLlagen	WBGene00000618	3.30602	0.00107217
col-42	COLlagen	WBGene00013489	1.52623	0.00258532
col-54	COLlagen	WBGene00000631	4.14191	0.0429557
col-90	COLlagen	WBGene00000665	2.15445	0.0043044
col-98	COLlagen	WBGene00000673	1.19301	0.0473746
cpt-5	Carnitine Palmitoyl Transferase	WBGene00008629	4.06912	0.0685321
cuti-1	CUTicle and epithelial Integrity	WBGene00022591	1.98103	0.0546813
D1014.7		WBGene00017020	6.25932	0.0304783
daf-6	abnormal DAuer Formation	WBGene00000902	4.78702	0.0879112
dao-2	Dauer or Aging adult Overexpression	WBGene00000928	1.36412	8.94702e-05
dhs-16	DeHydrogenases, Short chain	WBGene00000979	6.24923	0.0759343
dhs-19	DeHydrogenases, Short chain	WBGene00000982	3.87169	0.057863
dhs-9	DeHydrogenases, Short chain	WBGene00000973	1.44378	0.0681534
dpy-10	DumPY: shorter than wild-type	WBGene00001072	1.59687	0.0043044
dpy-20	DumPY: shorter than wild-type	WBGene00001079	2.8481	0.0724702
dpy-3	DumPY: shorter than wild-type	WBGene00001065	2.34939	7.70075e-05
dpy-7	DumPY: shorter than wild-type	WBGene00001069	1.73093	0.00145091
dpy-8	DumPY: shorter than wild-type	WBGene00001070	1.96956	0.00413979
dpy-9	DumPY: shorter than wild-type	WBGene00001071	2.29438	1.29996e-06
F08B12.4		WBGene00008572	1.1136	0.077652
F09F9.2		WBGene00017307	1.51848	0.0541705
F09G2.2		WBGene00017311	1.57438	0.0522941
F13E6.1		WBGene00008745	1.85296	0.0833157
F15B9.8		WBGene00008851	1.21751	0.0736783
F21A3.11		WBGene00219316	3.62004	0.0793605
F22B7.9		WBGene00017698	8.20727	0.000327534
F25D1.3		WBGene00009108	6.45309	0.0597988
F25E5.8		WBGene00017789	2.88276	8.09526e-06
F28C6.5		WBGene00009205	2.25111	0.0879112
F30A10.2		WBGene00009261	4.1058	0.0655383
F32A5.4		WBGene00017970	1.62111	0.0043044
F36A2.3		WBGene00009453	1.74257	0.0301226
F38B6.7		WBGene00018176	6.5572	0.0793605
F41C3.2		WBGene00018268	2.21868	0.0997244
F45D3.3		WBGene00009723	1.82044	0.0188283
F45D3.4		WBGene00009724	3.8876	4.80676e-07
F45E1.4		WBGene00018465	2.62326	0.0231589
F53B1.4		WBGene00044621	1.34041	0.0655383
F53B3.6		WBGene00018744	2.527	0.0988331
F53C11.3		WBGene00009973	1.38002	0.0126103
F57H12.6		WBGene00019021	1.34536	0.0681534
F59G1.4		WBGene00019128	6.59824	0.0807061
fat-3	FATty acid desaturase	WBGene00001395	1.38719	0.0196989
fbxa-183	F-box A protein	WBGene00018428	6.92759	0.0301226
fmo-2	Flavin-containing MonoOxygenase family	WBGene00001477	8.42742	2.5966e-05
gana-1	GAlactosidase/N-Acetylgalactosaminidase	WBGene00011095	1.7982	0.0651969
gbh-2	Gamma Butyrobetaine Hydroxylase	WBGene00001523	3.89466	0.0809974
glf-1	GaLactoFuranose synthesis (UGM, UDP-galactopyranose mutase)	WBGene00019154	1.91811	0.0138409
gln-3	GLutamiNe synthetase (glutamate-ammonia ligase)	WBGene00001604	1.58589	0.000968443
gly-8	GLYcosylation related	WBGene00001633	1.56682	0.00661373
grl-10	GRound-Like (grd related)	WBGene00001719	4.06005	0.0345708
grl-7	GRound-Like (grd related)	WBGene00001716	1.29338	0.0237095
hrg-1	Heme Responsive Gene	WBGene00019830	4.3113	0.00758731
hrg-3	Heme Responsive Gene	WBGene00010256	7.07433	0.0809198
hrg-4	Heme Responsive Gene	WBGene00009493	4.47486	0.070919
hrg-7	Heme Responsive Gene	WBGene00007605	2.47219	5.5857e-05
icl-1	IsoCitrate Lyase homolog	WBGene00001564	1.50729	0.0991773
ins-18	INSulin related	WBGene00002101	6.57154	0.0866111
K01A2.5		WBGene00019280	1.94679	0.0847083
K08B12.1		WBGene00019520	1.57407	0.0301226
K08E7.5		WBGene00010673	3.95861	0.0541705
let-4	LEThal	WBGene00002282	2.16603	0.0279764
lgc-22	Ligand-Gated ion Channel	WBGene00017483	1.44725	0.0301226
linc-82	Long Intervening Non-Coding RNA	WBGene00219570	4.25232	0.0546813
lips-6	LIPaSe related	WBGene00014009	7.59237	0.00799437
lpr-3	LiPocalin-Related protein	WBGene00012261	1.47483	0.0866111
lpr-5	LiPocalin-Related protein	WBGene00012256	2.93997	0.0043044
lpr-6	LiPocalin-Related protein	WBGene00012255	2.71753	0.000318874
lys-3	LYSozyme	WBGene00003092	7.6722	0.0043044
M03B6.3		WBGene00010835	2.55439	0.0838585
mlt-8	MoLTing defective	WBGene00021095	0.901909	0.0867952
mlt-9	MoLTing defective	WBGene00008605	1.52918	0.0866111
mltn-1	MLt-TeN (mlt-10) related	WBGene00009311	4.80632	0.00306114
mtl-1	MeTaLlothionein	WBGene00003473	7.20366	0.00147925
nhr-182	Nuclear Hormone Receptor family	WBGene00018265	4.74029	0.0879112
noah-2	Dauer or Aging adult Overexpression	WBGene00009926	1.23413	0.086824
ptr-15	PaTched Related family	WBGene00004229	5.09494	0.042569
R03H10.2		WBGene00019855	7.49114	0.00658679
R07E3.6		WBGene00011107	3.99048	0.0759343
R09E10.13		WBGene00194658	6.82735	0.0328601
R107.5		WBGene00011300	1.83416	0.0651969
R11F4.1		WBGene00020007	1.92444	0.0383892
rla-2	Ribosomal protein, Large subunit, Acidic (P1)	WBGene00004410	0.827042	0.0501433
rmh-2	RMi1 (RMI1) Homolog	WBGene00011576	4.17105	0.0405511
rol-8	ROLler: helically twisted, animals roll when moving	WBGene00004398	1.53953	8.09526e-06
rpl-14	Ribosomal Protein, Large subunit	WBGene00004426	0.824021	0.0759343
rpl-34	Ribosomal Protein, Large subunit	WBGene00004448	0.827311	0.0620926
rpl-35	Ribosomal Protein, Large subunit	WBGene00004449	0.78372	0.0677306
rpl-43	Ribosomal Protein, Large subunit	WBGene00004456	0.817009	0.0329519
rps-1	Ribosomal Protein, Small subunit	WBGene00004470	1.00328	0.00232861
rps-11	Ribosomal Protein, Small subunit	WBGene00004480	0.870115	0.0301226
rps-14	Ribosomal Protein, Small subunit	WBGene00004483	1.0439	0.0259205
sams-5	S-Adenosyl Methionine Synthetase	WBGene00006416	1.68749	0.0759343
sod-4	SOD (superoxide dismutase)	WBGene00004933	3.98493	0.0501433
sodh-1	alcohol dehydrogenase homolog	WBGene00010790	2.23601	0.0134966
spp-13	SaPosin-like Protein family	WBGene00004998	1.86611	0.0658948
sqst-1	SeQueSTosome related	WBGene00011737	1.49141	0.00457225
sqt-1	SQuaT	WBGene00005016	1.44503	1.69263e-05
sqt-2	SQuaT	WBGene00005017	1.07365	0.00499587
sqt-3	SQuaT	WBGene00005018	1.42008	0.0161141
srw-85	Serpentine Receptor, class W	WBGene00005832	2.32263	0.0738305
str-176	Seven TM Receptor	WBGene00006220	4.08086	0.0759343
sulp-4	SULfate Permease family	WBGene00010788	6.32511	0.0997244
T02C12.5		WBGene00194692	7.05396	0.0301226
T03G6.1		WBGene00020194	2.56474	0.0126103
T15B7.14		WBGene00020526	6.46202	0.0738305
T19B10.2		WBGene00011831	0.978513	0.0301226
T19C4.1		WBGene00011838	4.29106	0.0709474
T19D7.6		WBGene00020574	7.18132	0.0188283
T22B7.3		WBGene00020672	2.92541	5.25494e-06
T26C5.2		WBGene00012032	2.71077	0.057863
T27A10.6		WBGene00020846	1.69881	0.0908272
T28B8.1		WBGene00012113	2.56481	0.0121872
T28F4.5		WBGene00012140	1.36537	0.0043044
tag-196	Temporarily Assigned Gene name	WBGene00007055	1.02637	0.0991773
ttc-36	TeTratriCopeptide repeat domain protein related	WBGene00009947	1.90962	0.0866111
ttr-18	TransThyretin-Related family domain	WBGene00007142	1.32484	0.0353864
tts-1	Transcribed Telomerase-like Sequence	WBGene00006650	1.94867	0.0301226
unc-29	UNCoordinated	WBGene00006765	6.42396	0.0866111
W09G12.7		WBGene00021121	4.26397	0.0736783
wrt-1	WaRThog (hedgehog-like family)	WBGene00006947	1.43572	0.0546813
wrt-10	WaRThog (hedgehog-like family)	WBGene00006956	2.83744	0.0259205
wrt-2	WaRThog (hedgehog-like family)	WBGene00006948	2.11582	0.00413979
Y37A1B.7		WBGene00012540	4.77217	0.00145091
Y39G8B.1		WBGene00012722	1.29432	0.0736783
Y43F8B.2		WBGene00012813	1.42672	0.0205778
Y53F4A.2		WBGene00013148	4.02777	0.0866111
Y54E10A.17		WBGene00021835	1.18566	0.0597988
Y55D5A.1		WBGene00021915	6.79084	0.0353864
Y71G12B.18		WBGene00022156	6.99122	0.000901413
Y75B7AR.1		WBGene00022287	1.4588	0.0481957
ZC395.5		WBGene00022597	4.77794	6.87725e-05
ZC434.3		WBGene00013891	2.43248	0.00222557
ZC513.2		WBGene00022627	4.15226	0.0793605
ZK84.2		WBGene00022650	3.61434	0.0997244

## Sheet: b
Abbreviation	Name (if available)	Wormbase Gene ID	Log2 Fold change	p-value
AC3.5		WBGene00007071	3.11264	4.21617e-08
acox-3	Acyl-Coenzyme A OXidase	WBGene00008566	2.62703	0.041313
alh-9	ALdehyde deHydrogenase	WBGene00000115	1.6256	0.0891911
amt-4	AMmonium Transporter homolog	WBGene00000136	2.45486	0.0700185
B0272.4		WBGene00007130	5.05145	0.0615668
BE0003N10.6		WBGene00255598	4.41745	0.0380253
C11H1.5		WBGene00007530	9.21255	0.00248231
C29E4.15		WBGene00045246	3.95365	0.0568428
C36C5.14		WBGene00016483	5.66163	0.0615668
catp-3	Cation transporting ATPase	WBGene00015660	3.78007	2.68701e-08
cdh-10	CaDHerin family	WBGene00000402	3.82963	0.00517645
col-10	COLlagen	WBGene00000599	2.0119	0.0363415
col-103	COLlagen	WBGene00000677	2.53807	0.00130946
col-149	COLlagen	WBGene00000722	1.48665	0.0519497
col-176	COLlagen	WBGene00000749	3.03506	5.93153e-07
col-42	COLlagen	WBGene00013489	2.05995	0.00239911
col-98	COLlagen	WBGene00000673	2.25619	0.0013908
cpr-4	Cysteine PRotease related	WBGene00000784	1.49849	0.000141867
cuti-1	CUTicle and epithelial Integrity	WBGene00022591	3.12236	0.0179357
cyn-6	CYclophyliN	WBGene00000882	1.87505	0.0052341
D1086.3		WBGene00008390	4.38908	2.37781e-06
dao-2	Dauer or Aging adult Overexpression	WBGene00000928	2.38866	3.16548e-06
dpy-9	DumPY: shorter than wild-type	WBGene00001071	2.57956	0.0276357
F01D4.8		WBGene00008490	9.21345	0.0152579
F19H8.2		WBGene00008963	3.4928	0.0234078
F36A2.3		WBGene00009453	2.11539	0.0733676
F57H12.6		WBGene00019021	2.5714	0.000612193
far-3	Fatty Acid/Retinol binding protein	WBGene00001387	2.20362	0.0519497
fbn-1	FiBrilliN homolog	WBGene00022816	3.35177	0.0106272
hrg-7	Heme Responsive Gene	WBGene00007605	2.47027	0.0013908
icl-1	IsoCitrate Lyase homolog	WBGene00001564	1.82738	0.0141786
K10D3.4		WBGene00010738	2.0488	0.0246332
lec-4	gaLECtin	WBGene00002267	1.78956	0.0542268
let-4	LEThal	WBGene00002282	3.77437	0.0564162
lpr-3	LiPocalin-Related protein	WBGene00012261	2.68399	0.000612193
lpr-4	LiPocalin-Related protein	WBGene00012257	2.52884	0.00422087
lpr-5	LiPocalin-Related protein	WBGene00012256	3.82878	1.13565e-05
lpr-6	LiPocalin-Related protein	WBGene00012255	3.49848	0.000787662
lrp-1	Low-density lipoprotein RecePtor related	WBGene00003071	1.82401	0.0765345
maoc-1	MAO-C-like dehydratase domain	WBGene00017123	2.54639	0.0052341
mlt-11	MoLTing defective	WBGene00012186	2.80622	3.06769e-05
mltn-9	MLt-TeN (mlt-10) related	WBGene00008964	5.47554	0.000293399
nlp-29	Neuropeptide-Like Protein	WBGene00003767	2.99516	0.0540363
nlp-31	Neuropeptide-Like Protein	WBGene00003769	2.27768	0.0954452
noah-1	NOmpA Homolog (Drosophila nompA: no mechanoreceptor potential A)	WBGene00016422	3.12293	6.15257e-06
noah-2	NOmpA Homolog (Drosophila nompA: no mechanoreceptor potential A)	WBGene00009926	1.91878	0.0168412
nspe-1	Nematode Specific Peptide family, group E	WBGene00012591	2.70867	0.0166822
oac-23	O-ACyltransferase homolog	WBGene00018143	5.25753	0.0456853
pck-2	Phosphoenolypyruvate CarboxyKinase	WBGene00011232	0.898101	0.035485
peb-1	Pharyngeal Enhancer Binding	WBGene00003968	7.49949	0.0300659
pgph-2	PhosphoGlycolate Phosphatase Homolog	WBGene00018424	4.02657	0.0356171
R03H10.2		WBGene00019855	8.96422	0.0304057
R07E3.6		WBGene00011107	4.69095	0.0427193
R09E10.13		WBGene00194658	8.97097	0.0206357
rhr-1	RH (Rhesus) antigen Related	WBGene00004358	1.62897	0.0089035
rpl-1	Ribosomal Protein, Large subunit	WBGene00004412	0.796898	0.00824255
rps-7	Ribosomal Protein, Small subunit	WBGene00004476	0.598033	0.00605208
sym-1	SYnthetic lethal with Mec	WBGene00006366	2.28195	0.0512491
T19B10.5		WBGene00011833	4.91087	0.0817413
T19C4.1		WBGene00011838	6.17652	0.0253381
tts-1	Transcribed Telomerase-like Sequence	WBGene00006650	1.73895	0.00456627
txdc-12.2	ThioredoXin Domain Containing protein homolog	WBGene00018656	1.88425	0.0198053
wrt-10	WaRThog (hedgehog-like family)	WBGene00006956	3.95278	6.68619e-12
Y39A1A.9		WBGene00012648	4.2898	0.0624941
Y54G11A.7		WBGene00013216	3.13031	0.084682
ZK1320.9		WBGene00014258	1.90758	0.0598791
ZK550.6		WBGene00014000	2.79814	0.0013908
ZK596.1		WBGene00014006	3.86258	0.0356171

## Sheet: c
Abbreviation	Name (if available)	Wormbase Gene ID	Log2 Fold change in presence of Lcr35	p-value	Log 2 Fold change in presence of C. albicans	p-value2
BE0003N10.6		WBGene00255598	3.98501	1.71902e-09	4.41745	0.0380253
C11H1.5		WBGene00007530	8.67733	3.08251e-05	9.21255	0.00248231
cdh-10	CaDHerin family	WBGene00000402	2.06643	0.0270621	3.82963	0.00517645
col-10	COLlagen	WBGene00000599	1.51177	0.0032875	2.0119	0.0363415
col-103	COLlagen	WBGene00000677	2.38249	0.000534945	2.53807	0.00130946
col-42	COLlagen	WBGene00013489	1.52623	0.00258532	2.05995	0.00239911
col-98	COLlagen	WBGene00000673	1.19301	0.0473746	2.25619	0.0013908
cuti-1	CUTicle and epithelial Integrity	WBGene00022591	1.98103	0.0546813	3.12236	0.0179357
dao-2	Dauer or Aging adult Overexpression	WBGene00000928	1.36412	8.94702e-05	2.38866	3.16548e-06
dpy-9	DumPY: shorter than wild-type	WBGene00001071	2.29438	1.29996e-06	2.57956	0.0276357
F36A2.3		WBGene00009453	1.74257	0.0301226	2.11539	0.0733676
F57H12.6		WBGene00019021	1.34536	0.0681534	2.5714	0.000612193
hrg-7	Heme Responsive Gene	WBGene00007605	2.47219	5.5857e-05	2.47027	0.0013908
icl-1	IsoCitrate Lyase homolog	WBGene00001564	1.50729	0.0991773	1.82738	0.0141786
let-4	LEThal	WBGene00002282	2.16603	0.0279764	3.77437	0.0564162
lpr-3	LiPocalin-Related protein	WBGene00012261	1.47483	0.0866111	2.68399	0.000612193
lpr-5	LiPocalin-Related protein	WBGene00012256	2.93997	0.0043044	3.82878	1.13565e-05
lpr-6	LiPocalin-Related protein	WBGene00012255	2.71753	0.000318874	3.49848	0.000787662
noah-2	NOmpA Homolog (Drosophila nompA: no mechanoreceptor potential A)	WBGene00009926	4.74029	0.0879112	3.12293	6.15257e-06
R03H10.2		WBGene00019855	7.49114	0.00658679	8.96422	0.0304057
R07E3.6		WBGene00011107	3.99048	0.0759343	4.69095	0.0427193
R09E10.13		WBGene00194658	6.82735	0.0328601	8.97097	0.0206357
T19C4.1		WBGene00011838	0.978513	0.0301226	6.17652	0.0253381
tts-1	Transcribed Telomerase-like Sequence	WBGene00006650	1.94867	0.0301226	1.73895	0.00456627
wrt-10	WaRThog (hedgehog-like family)	WBGene00006956	2.83744	0.0259205	3.95278	6.68619e-12
