# Supplementary material for: In vivo investigation of Lcr35® anti-candidiasis properties in Caenorhabditis elegans reveals the involvement of highly conserved immune pathways
Source: Front Microbiol. 2022 Dec 23;13:1062113. doi: 10.3389/fmicb.2022.1062113 (PMC9816150; doi:10.3389/fmicb.2022.1062113)
Supplement: Supplementary file 2 [file Table_2.xlsx]

## Sheet: a
Abbreviation	Name (if available)	Wormbase Gene ID	Log 2 Fold change	p-value
argk-1	ARGinine Kinase	WBGene00009706	3.43979	7.31347e-05
C17H12.4		WBGene00015930	1.7653	0.0879112
C45B2.1		WBGene00016658	2.58841	0.0793605
ccch-1	CCCH-type zinc finger putative transcription factor	WBGene00009532	1.97426	0.0709474
cgh-1	Conserved Germline Helicase	WBGene00000479	1.31723	0.0546813
cth-1	CystaTHionine gamma lyase	WBGene00009048	2.17046	0.000218381
dyn-1	DYNamin related	WBGene00001130	1.55316	0.0597988
elo-5	fatty acid ELOngation	WBGene00001243	1.87988	8.09526e-06
elo-6	fatty acid ELOngation	WBGene00001244	1.56986	3.5786e-05
F09E10.15		WBGene00219886	2.42833	0.00545586
F14H3.4		WBGene00008823	5.68081	0.0379544
F22E5.1		WBGene00017703	2.46014	0.0997244
F25B5.3		WBGene00017775	0.826522	0.0879112
F47B8.4		WBGene00009805	8.54887	0.0597988
F48G7.5		WBGene00018616	2.0085	0.0305373
F59B1.8		WBGene00019100	1.87144	0.0677306
folt-2	FOLate Transporter family	WBGene00018138	1.46761	0.0153178
H25K10.1		WBGene00010411	7.41805	0.069079
K11D12.13		WBGene00044535	5.8128	0.0379544
kvs-5	K (potassium) Voltage-Sensitive channel subunit	WBGene00021948	2.03715	0.0205342
meg-1	Maternal Effect Germ-cell defective	WBGene00010492	3.9858	0.0249848
nhr-114	Nuclear Hormone Receptor family	WBGene00003704	1.33221	0.0689438
nhr-27	Nuclear Hormone Receptor family	WBGene00008901	1.55235	0.091964
pap-1	Poly-A Polymerase	WBGene00012528	1.22074	0.0748012
pgp-14	P-GlycoProtein related	WBGene00004008	1.37241	0.0830757
puf-5	PUF (Pumilio/FBF) domain-containing	WBGene00004241	2.89194	0.0473746
str-7	Seven TM Receptor	WBGene00006075	8.27279	0.0379544
T04F3.1		WBGene00011436	1.20859	0.0121872
T16G1.6		WBGene00011800	2.65168	0.0270621
vit-1	VITellogenin structural genes (yolk protein genes)	WBGene00006925	1.66196	0.0370975
vit-3	VITellogenin structural genes (yolk protein genes)	WBGene00006927	3.18233	0.0136882
vit-4	VITellogenin structural genes (yolk protein genes)	WBGene00006928	3.01551	0.013537
Y119D3B.21		WBGene00022497	1.4489	7.79326e-05
Y75D11A.3		WBGene00022292	8.58373	0.03498
Y92C3B.4		WBGene00220215	8.9089	0.0353864

## Sheet: b
Abbreviation	Name (if available)	Wormbase Gene ID	log 2 Fold change	p-value
21ur-7516	21U-RNA	WBGene00174635	18.5798	0.00569793
acr-23	AcetylCholine Receptor	WBGene00000062	17.9637	0.0078174
asp-1	Aspartyl Protease	WBGene00000214	1.12964	0.00204769
asp-9	Aspartyl Protease	WBGene00015700	18.1336	0.00711272
bli-6	BLIstered cuticle	WBGene00000256	1.63965	0.0180536
C01G5.7		WBGene00015309	18.1251	0.00711272
C02B8.3		WBGene00015322	18.5798	0.00569793
C03E10.3		WBGene00007281	18.1336	0.00711272
C07A9.13		WBGene00044227	18.1251	0.00711272
C10C5.4		WBGene00007508	7.15923	0.00218281
C10G8.3		WBGene00015682	19.6119	0.00137841
C14F11.4		WBGene00015780	3.59209	0.00545876
C25E10.7		WBGene00016096	19.106	0.00528288
C25F9.12		WBGene00045412	19.5656	0.00239911
C30G12.2		WBGene00016274	4.74769	0.028197
C32H11.6		WBGene00007869	18.6037	0.00569793
C33B4.2		WBGene00007891	19.2444	0.00506457
C39B10.1		WBGene00008021	18.1336	0.00711272
C40H1.3		WBGene00008039	18.4726	0.00588913
C43C3.4		WBGene00195084	18.3261	0.00651816
C44B12.6		WBGene00016639	17.8426	0.0082953
C44B7.5		WBGene00016627	7.54325	0.014024
C45B11.2		WBGene00008105	18.6037	0.00569793
C45B2.1		WBGene00016658	6.13797	8.17686e-05
car-1	Cytokinesis, Apoptosis, RNA-associated	WBGene00012484	1.44423	0.0735667
cbd-1	Chitin-Binding Domain protein	WBGene00010351	2.08758	0.0135753
ceh-86	C. Elegans Homeobox	WBGene00018355	17.6871	0.0090644
cey-2	C. Elegans Y-box	WBGene00000473	1.57983	0.00569793
cht-3	CHiTinase	WBGene00016084	6.23862	0.0973727
clec-83	C-type LECtin	WBGene00021879	3.30214	0.0944328
clec-87	C-type LECtin	WBGene00007709	2.97487	0.0013908
col-104	COLlagen	WBGene00000678	2.08404	0.0130824
col-106	COLlagen	WBGene00000680	6.94712	0.00569793
col-119	COLlagen	WBGene00000693	9.01889	1.02622e-08
col-120	COLlagen	WBGene00000694	3.86451	0.000612193
col-122	COLlagen	WBGene00000696	8.04056	0.0292009
col-124	COLlagen	WBGene00000698	8.24411	0.0116439
col-129	COLlagen	WBGene00000703	6.09881	3.3546e-31
col-133	COLlagen	WBGene00000707	2.93324	5.61041e-10
col-138	COLlagen	WBGene00000711	1.56441	0.0728624
col-139	COLlagen	WBGene00000712	8.57127	6.65348e-30
col-140	COLlagen	WBGene00000713	8.70719	5.51928e-16
col-178	COLlagen	WBGene00000751	9.78623	6.28185e-12
col-179	COLlagen	WBGene00000752	8.07478	0.00165518
col-184	COLlagen	WBGene00000757	4.35909	1.02622e-08
col-36	COLlagen	WBGene00000613	18.6032	0.00569793
col-39	COLlagen	WBGene00000616	1.82885	0.0190035
col-49	COLlagen	WBGene00000626	2.05104	0.0198053
col-60	COLlagen	WBGene00000636	3.33143	8.24962e-05
col-7	COLlagen	WBGene00000596	7.03798	0.0618684
col-71	COLlagen	WBGene00000647	1.89335	0.0191503
col-77	COLlagen	WBGene00000653	1.69267	0.0204926
col-80	COLlagen	WBGene00000656	3.33548	0.00206075
col-81	COLlagen	WBGene00000657	6.70822	1.3135e-28
col-88	COLlagen	WBGene00000663	5.37202	6.93975e-12
col-93	COLlagen	WBGene00000668	2.72376	0.00563495
cpg-1	Chondroitin ProteoGlycan	WBGene00000465	2.9162	0.00413895
cpg-2	Chondroitin ProteoGlycan	WBGene00015102	2.06673	0.000312971
cpg-7	Chondroitin ProteoGlycan	WBGene00010723	2.27823	0.00780181
cyp-25A1	CYtochrome P450 family	WBGene00007963	18.6037	0.00569793
D1054.10		WBGene00008377	6.49459	0.000312971
D1086.10		WBGene00044080	1.65557	0.0568716
D1086.11		WBGene00044081	6.54682	0.000453166
D2096.6		WBGene00017073	4.7512	0.0498349
daf-11	abnormal DAuer Formation	WBGene00000907	18.1251	0.00711272
egg-1	EGG sterile (unfertilizable)	WBGene00015083	6.23235	0.000317376
F07G6.10		WBGene00045271	7.26566	0.0474445
F09D12.2		WBGene00017281	18.1251	0.00711272
F11E6.3		WBGene00008707	2.33638	0.00569793
F13H10.1		WBGene00008773	18.7437	0.00569793
F14H8.4		WBGene00008834	17.6871	0.0090644
F15G9.1		WBGene00008865	5.05151	0.000141867
F17E9.4		WBGene00017541	7.34573	0.0191503
F34D10.3		WBGene00009373	17.6871	0.0090644
F35F10.14		WBGene00018063	18.5532	0.00572245
F41E6.7		WBGene00018288	18.6032	0.00569793
F41F3.3		WBGene00018297	1.70152	0.00569793
F41G3.3		WBGene00018300	18.8412	0.00569793
F42H11.1		WBGene00009646	17.9462	0.0078665
F46C5.4		WBGene00009780	17.9637	0.0078174
F46F5.5		WBGene00018496	18.4726	0.00588913
F53H4.2		WBGene00010007	4.14111	0.00569793
F55B11.2		WBGene00010084	8.46258	0.000140652
fbxa-10	F-box A protein	WBGene00020450	19.0697	0.00537166
fbxa-118	F-box A protein	WBGene00010934	18.8412	0.00569793
fbxc-50	F-box C protein	WBGene00015912	7.09617	0.0964528
gfat-2	Glutamine-Fructose 6-phosphate aminoTransferase homolog	WBGene00009035	3.11666	0.00545876
gln-6	GLutamiNe synthetase (glutamate-ammonia ligase)	WBGene00001607	2.98129	0.0276357
gpa-4	G Protein, Alpha subunit	WBGene00001666	17.8426	0.0082953
grl-3	GRound-Like (grd related)	WBGene00001712	17.6871	0.0090644
grl-8	GRound-Like (grd related)	WBGene00001717	18.6032	0.00569793
gst-10	Glutathione S-Transferase	WBGene00001758	5.91021	0.0847419
hbl-1	HunchBack Like (fly gap gene related)	WBGene00001824	18.3261	0.00651816
his-4	HIStone	WBGene00001878	19.4854	0.00230404
ins-3	INSulin	WBGene00002086	18.7949	0.00569793
K02A6.2		WBGene00019293	18.4726	0.00588913
K04G2.10		WBGene00010568	17.8714	0.00824303
let-381	LEThal	WBGene00002601	18.5532	0.00572245
lev-11	LEVamisole resistant	WBGene00002978	0.867626	0.0225771
lgc-40	Ligand-Gated ion Channel	WBGene00020767	18.6032	0.00569793
math-21	MATH (meprin-associated Traf homology) domain containing	WBGene00016556	18.6037	0.00569793
meg-1	Maternal Effect Germ-cell defective	WBGene00010492	7.04881	0.0947699
mnm-2	M Neuron Morphology abnormal	WBGene00003380	19.1978	0.00517645
nas-24	Nematode AStacin protease	WBGene00003543	17.6871	0.0090644
nhr-129	Nuclear Hormone Receptor family	WBGene00003719	18.8604	0.00569793
nhr-258	Nuclear Hormone Receptor family	WBGene00016126	18.8412	0.00569793
nrf-6	Nose Resistant to Fluoxetine	WBGene00003813	3.11254	0.0276357
oac-15	O-ACyltransferase homolog	WBGene00008676	18.3261	0.00651816
oac-55	O-ACyltransferase homolog	WBGene00021479	18.6037	0.00569793
oac-8	O-ACyltransferase homolog	WBGene00008077	18.4726	0.00588913
oig-1	One IG domain	WBGene00003859	17.6871	0.0090644
perm-2	PERMeable eggshell	WBGene00016636	7.85507	8.17686e-05
perm-4	PERMeable eggshell	WBGene00016638	3.67062	0.00569793
pqn-74	Prion-like-(Q/N-rich)-domain-bearing protein	WBGene00004156	3.69836	0.00191132
puf-5	PUF (Pumilio/FBF) domain-containing	WBGene00004241	3.29818	0.0292009
R12E2.7		WBGene00020033	3.4926	0.0879473
R173.3		WBGene00020125	18.1251	0.00711272
rla-0	Ribosomal protein, Large subunit, Acidic (P1)	WBGene00004408	0.86279	0.00711272
rpl-16	Ribosomal Protein, Large subunit	WBGene00004428	0.687342	0.0187934
rps-10	Ribosomal Protein, Small subunit	WBGene00004479	0.666559	0.0969503
rps-15	Ribosomal Protein, Small subunit	WBGene00004484	0.733884	0.0090644
rps-16	Ribosomal Protein, Small subunit	WBGene00004485	0.704765	0.0225771
rps-27	Ribosomal Protein, Small subunit	WBGene00004496	0.898522	0.0142095
sra-3	Serpentine Receptor, class A (alpha)	WBGene00005029	18.4726	0.00588913
str-225	Seven TM Receptor	WBGene00006256	17.9311	0.00791901
T02H6.8		WBGene00020178	17.8426	0.0082953
T05E12.3	M Neuron Morphology abnormal	WBGene00011486	19.2909	0.00492119
T08D10.5		WBGene00206466	17.9637	0.0078174
T12G3.6		WBGene00011741	7.12969	0.066245
tor-1	human TORsin related	WBGene00006597	19.106	0.00528288
ttr-14	TransThyretin-Related family domain	WBGene00011460	3.67212	1.68655e-08
ule-3	Uterine Lumin Expressed/locailized	WBGene00008378	5.36009	6.77409e-06
ule-4	Uterine Lumin Expressed/locailized	WBGene00007458	5.23617	2.2395e-07
ule-5	Uterine Lumin Expressed/locailized	WBGene00013394	7.81142	0.00569793
vit-2	VITellogenin structural genes (yolk protein genes)	WBGene00006926	10.0559	0.000141937
vit-4	VITellogenin structural genes (yolk protein genes)	WBGene00006928	7.85187	0.00545876
vit-6	VITellogenin structural genes (yolk protein genes)	WBGene00006930	8.13669	6.63017e-10
wago-11	Worm ArGOnaute protein	WBGene00021711	18.7949	0.00569793
Y119D3B.21		WBGene00022497	1.32936	0.0188941
Y47D7A.13		WBGene00021625	2.14372	0.0624591
Y47D7A.15		WBGene00021627	3.42763	6.63975e-07
Y47G6A.33		WBGene00045399	4.93829	0.0816902
Y57G11B.5		WBGene00013297	6.42812	0.0467932
Y57G11C.56		WBGene00045282	18.7437	0.00569793
Y62H9A.3		WBGene00013391	7.18239	0.0680418
Y62H9A.4		WBGene00013392	7.15538	0.0776085
Y62H9A.9		WBGene00013397	17.9637	0.0078174
Y6G8.5		WBGene00044207	18.1336	0.00711272
Y73B3B.1		WBGene00022223	18.5798	0.00569793
ZC239.5		WBGene00022568	18.9495	0.00563495
zig-8	2 (Zwei) IG domain protein	WBGene00006985	18.1251	0.00711272
ZK262.19		WBGene00206508	17.9637	0.0078174
ZK637.15		WBGene00014032	18.1251	0.00711272
ZK673.11		WBGene00014065	18.6032	0.00569793
ZK813.3		WBGene00022822	7.16254	0.0565763
ZK84.1		WBGene00022649	7.33576	0.030941
ZK856.6		WBGene00014107	17.9637	0.0078174
ZK867.2		WBGene00022829	18.6032	0.00569793

## Sheet: c
Abbreviation	Name (if available)	Wormbase Gene ID	Log 2 Fold change in presence of Lcr35	p-value	Log 2 Fold change in presence of C. albicans	p-value2
C45B2.1		WBGene00016658	2.58841	0.0793605	6.13797	8.17686e-05
meg-1	Maternal Effect Germ-cell defective	WBGene00010492	3.9858	0.0249848	7.04881	0.0947699
puf-5	PUF (Pumilio/FBF) domain-containing	WBGene00004241	2.89194	0.0473746	3.29818	0.0292009
vit-4	VITellogenin structural genes (yolk protein genes)	WBGene00006928	3.01551	0.013537	7.85187	0.00545876
Y119D3B.21		WBGene00022497	1.4489	7.79326e-05	1.32936	0.0188941
