# Supplementary material for: In vivo investigation of Lcr35® anti-candidiasis properties in Caenorhabditis elegans reveals the involvement of highly conserved immune pathways
Source: Front Microbiol. 2022 Dec 23;13:1062113. doi: 10.3389/fmicb.2022.1062113 (PMC9816150; doi:10.3389/fmicb.2022.1062113)
Supplement: Supplementary file 3 [file Table_3.xlsx]

## Sheet: a
Abbreviation	Name (if available)	Wormbase Gene ID	Log2 Fold change	p-value
C30G12.2		WBGene00016274	-1.98736	0.0130509

## Sheet: b
Abbreviation	Name (if available)	Wormbase Gene ID	Log2 Fold change	p-value
C06H5.6		WBGene00007394	-2.15161	0.098353
C11H1.7		WBGene00007531	-5.01129	0.0800058
C30G12.2		WBGene00016274	-2.69665	0.0504662
C32H11.4		WBGene00007867	-3.81164	0.0281106
col-104	COLlagen	WBGene00000678	-1.85288	0.0559037
col-137	COLlagen	WBGene00000710	-2.19486	0.0308442
col-145	COLlagen	WBGene00000718	-2.24075	0.00484909
col-155	COLlagen	WBGene00000728	-2.24671	0.0144767
col-157	COLlagen	WBGene00000730	-2.56174	0.00011238
col-161	COLlagen	WBGene00000734	-1.3147	0.0599826
col-162	COLlagen	WBGene00000735	-1.6147	0.0857185
col-180	COLlagen	WBGene00000753	-2.18645	0.0108003
D2096.6		WBGene00017073	-1.55217	0.069108
F49E12.12		WBGene00009904	-5.88789	0.066286
hacd-1	Hydroxy-Acyl-CoA Dehydrogenase	WBGene00019978	-5.46727	0.0684591
K01D12.9		WBGene00010468	-2.00011	0.0495197
Y48G8AL.12		WBGene00021690	-1.6619	0.049984

## Sheet: c
Abbreviation	Name (if available)	Wormbase Gene ID	Log2 Fold change for OP50 preventive treatment	p-value	Log2 Fold change for Lcr35 preventive treatment	p-value2
C30G12.2		WBGene00016274	-1.98736	0.0130509	-2.15161	0.098353

## Sheet: d
Abbreviation	Name (if available)	Wormbase Gene ID	Log2 Fold change	p-value
acdh-9	Acyl CoA DeHydrogenase	WBGene00017874	1.60088	0.029735
acox-3	Acyl-Coenzyme A OXidase	WBGene00019060	3.28966	0.00301646
acs-7	fatty Acid CoA Synthetase family	WBGene00007228	4.03986	0.0119024
amt-4	AMmonium Transporter homolog	WBGene00000136	2.47506	0.0119024
asns-2	ASparagiNe Synthetase	WBGene00019730	3.18438	0.0635492
C11H1.5		WBGene00007530	7.77065	0.0245788
C25H3.10		WBGene00016119	2.96565	0.0635492
C40H1.7		WBGene00008042	3.94524	0.0635492
C49F5.7		WBGene00008211	2.1306	0.0635492
C50F7.5		WBGene00016845	4.2132	0.0877647
C53A5.6		WBGene00008266	3.46207	0.00301646
C53B7.3		WBGene00016894	2.5132	0.0409873
catp-3	Cation transporting ATPase	WBGene00015660	3.27379	0.0208191
clec-7	C-type LECtin	WBGene00017364	4.92433	0.0186297
cyp-14A5	CYtochrome P450 family	WBGene00000373	5.06574	0.00401816
elo-3	fatty acid ELOngation	WBGene00001241	4.24851	0.0412392
F01D4.8		WBGene00008490	6.97675	0.0829715
F22B7.9		WBGene00017698	7.49546	0.0635492
fip-6	Fungus-Induced Protein	WBGene00009964	3.54851	0.0802731
ftn-1	FerriTiN	WBGene00001500	5.97793	0.0208191
icl-1	IsoCitrate Lyase homolog	WBGene00001564	2.70102	0.000526042
lips-6	LIPaSe related	WBGene00014009	21.0252	0.00301646
mtl-1	MeTaLlothionein	WBGene00003473	6.97183	0.0882801
nlp-28	Neuropeptide-Like Protein	WBGene00003766	3.33798	0.0889244
nlp-29	Neuropeptide-Like Protein	WBGene00003767	2.79513	0.0054046
R05H10.1		WBGene00011042	2.60896	0.0208191
rmh-2	RMi1 (RMI1) Homolog	WBGene00011576	4.33769	0.0835319
spl-2	Sphingosine Phosphate Lyase	WBGene00006418	7.243	0.0835319
Y105C5B.5		WBGene00013647	2.01107	0.0264016
Y105E8A.1		WBGene00013666	7.61294	0.0297369
Y37A1B.5		WBGene00012538	1.68643	0.099172
Y54G11A.7		WBGene00013216	2.67563	0.0236753
ZC395.5		WBGene00022597	4.50642	0.0635492
ZK1320.9		WBGene00014258	1.72711	0.0208191
ZK550.6		WBGene00014000	2.90276	0.0245788

## Sheet: e
Abbreviation	Name (if available)	Wormbase Gene ID	Log2 Fold change	p-value
acdh-9	Acyl CoA DeHydrogenase	WBGene00017874	1.55624	0.0106112
acox-3	Acyl-Coenzyme A OXidase	WBGene00019060	3.39067	8.48809e-07
acs-7	fatty Acid CoA Synthetase family	WBGene00007228	4.03115	3.15416e-08
amt-4	AMmonium Transporter homolog	WBGene00000136	2.44627	0.000757566
asns-2	ASparagiNe Synthetase	WBGene00019730	3.30528	0.0013394
athp-2	AT Hook plus PHD finger transcription factor	WBGene00019217	1.79987	0.0176512
B0228.1		WBGene00015059	4.99114	0.00139715
B0272.4		WBGene00007130	4.76682	0.000138048
B0361.4		WBGene00015158	6.60406	0.0688787
C11H1.5		WBGene00007530	6.93576	0.0436984
C15H9.11		WBGene00015805	3.37382	0.0885028
C25H3.10		WBGene00016119	3.14233	3.56699e-05
C49F5.7		WBGene00008211	2.37814	0.0355812
C50F7.5		WBGene00016845	4.18588	0.0504662
C53A5.6		WBGene00008266	3.61447	0.0281619
C53B7.3		WBGene00016894	2.91189	0.0238625
cal-2	CALmodulin related genes	WBGene00000286	2.63092	0.0387053
catp-3	Cation transporting ATPase	WBGene00015660	3.22125	0.000832228
cdf-2	Cation Diffusion Facilitator family	WBGene00011821	3.47017	0.0718965
clec-118	C-type LECtin	WBGene00021032	6.15404	0.0193785
clec-7	C-type LECtin	WBGene00017364	4.44691	0.04306
cnc-10	CaeNaCin (Caenorhabditis bacteriocin	WBGene00012152	3.43213	0.0706455
cpt-4	Carnitine Palmitoyl Transferase	WBGene00019644	2.16124	0.0706455
cpt-5	Carnitine Palmitoyl Transferase	WBGene00008629	4.48237	0.0193785
ctsa-4.2	CaThepSin A homolog	WBGene00021503	1.58292	0.0718965
cyp-14A5	CYtochrome P450 family	WBGene00000373	5.4813	1.35357e-07
cyp-34A2	CYtochrome P450 family	WBGene00011699	2.45974	0.0463344
cyp-34A9	CYtochrome P450 family	WBGene00015044	3.51917	0.0114297
daf-6	abnormal DAuer Formation	WBGene00000902	5.28935	0.069108
del-6	DEgenerin Like	WBGene00011891	2.46574	0.00108244
dhs-19	DeHydrogenases, Short chain	WBGene00000982	3.65093	0.0684639
dod-3	Downstream Of DAF-16 (regulated by DAF-16)	WBGene00016052	7.25387	0.0816115
elo-3	fatty acid ELOngation	WBGene00001241	4.28485	0.0114297
F01D4.8		WBGene00008490	7.42388	0.0144767
F21C10.18		WBGene00235330	7.28167	0.0281106
F22B7.9		WBGene00017698	6.79781	0.0495197
F30A10.2		WBGene00009261	3.71427	0.0281619
F31A3.5		WBGene00017939	5.97428	0.0387053
F41E7.2		WBGene00009618	6.85172	0.0504662
F41G3.10		WBGene00018303	1.51242	0.0851303
F45D3.4		WBGene00009724	3.1891	0.069108
F53C11.3		WBGene00009973	1.98391	0.0150937
F54B8.4		WBGene00010019	2.2706	0.0851303
F58A6.1		WBGene00019022	3.02429	0.00082371
far-3	Fatty Acid/Retinol binding protein	WBGene00001387	2.03491	0.0749221
fbxa-128	F-box A protein	WBGene00012923	4.00622	0.0885028
fbxa-24	F-box A protein	WBGene00018803	6.72563	0.0559037
fip-6	Fungus-Induced Protein	WBGene00009964	3.74984	0.0706455
ftn-1	FerriTiN	WBGene00001500	5.77562	0.00484909
ftn-2	FerriTiN	WBGene00001501	1.23154	0.0749221
gbh-1	Gamma Butyrobetaine Hydroxylase	WBGene00001522	3.61497	0.066286
glb-1	GLoBin related	WBGene00014030	1.89228	0.069108
gst-28	Glutathione S-Transferase	WBGene00001776	1.92386	0.0281106
gstk-1	Glutathione S-Transferase Kappa protein	WBGene00014251	2.14841	0.00676906
hrg-1	Heme Responsive Gene	WBGene00019830	3.90468	0.0309343
hrg-3	Heme Responsive Gene	WBGene00010256	7.55032	0.0281106
hrg-4	Heme Responsive Gene	WBGene00009493	4.48809	0.0688787
hrg-7	Heme Responsive Gene	WBGene00007605	2.89395	0.0144767
icl-1	IsoCitrate Lyase homolog	WBGene00001564	2.32259	0.0749221
ilys-3	Invertebrate LYSozyme	WBGene00016670	5.57031	0.0706455
K01A6.7		WBGene00045096	4.41309	0.0314351
K05B2.4		WBGene00019404	5.9356	0.0555725
lec-7	gaLECtin	WBGene00002270	4.32518	0.0398765
lipl-6	LIPase Like	WBGene00021963	6.96338	0.0474251
maoc-1	MAO-C-like dehydratase domain	WBGene00017123	2.44849	1.7588e-05
mtl-1	MeTaLlothionein	WBGene00003473	8.13317	0.00110751
nekl-3	NEK (NEver in mitosis Kinase) Like	WBGene00008956	4.21462	0.00484909
nhr-101	Nuclear Hormone Receptor family	WBGene00003691	2.2359	0.0851303
nhr-35	Nuclear Hormone Receptor family	WBGene00003628	2.7841	0.0281106
nhr-53	Nuclear Hormone Receptor family	WBGene00003643	6.67067	0.0747687
nlp-29	Neuropeptide-Like Protein	WBGene00003767	2.7873	0.000114759
nspe-7	Nematode Specific Peptide family, group E	WBGene00012593	5.59079	0.00484909
pgph-2	PhosphoGlycolate Phosphatase Homolog	WBGene00018424	3.68501	0.0885028
pqn-60	Prion-like-(Q/N-rich)-domain-bearing protein	WBGene00004144	2.0305	0.0749271
R05H10.1		WBGene00011042	2.79533	0.00125898
rhr-1	RH (Rhesus) antigen Related	WBGene00004358	1.3541	0.012746
sax-1	Sensory AXon guidance	WBGene00004727	3.19068	0.0749221
scl-2	SCP-Like extracellular protein	WBGene00009895	2.07829	0.0495197
str-176	Seven TM Receptor	WBGene00006220	4.289	0.0281106
sul-2	SULfatase domain protein	WBGene00006309	4.14979	0.0593308
syd-9	SYnapse Defective	WBGene00044068	5.1337	0.0381159
T01D1.4		WBGene00020149	1.92155	0.0728962
T05E7.1		WBGene00020258	4.32562	0.0539188
T19D7.6		WBGene00020574	6.78052	0.0599826
ttc-36	TeTratriCopeptide repeat domain protein related	WBGene00009947	1.87953	0.0688787
ttr-23	TransThyretin-Related family domain	WBGene00011894	4.04318	0.012746
tts-1	Transcribed Telomerase-like Sequence	WBGene00006650	2.49355	0.0221541
ugt-26	UDP-GlucuronosylTransferase	WBGene00015695	1.92826	0.00676906
ugt-29	UDP-GlucuronosylTransferase	WBGene00021709	1.90979	0.0811239
Y105C5B.5		WBGene00013647	2.40581	0.0144767
Y105E8A.1		WBGene00013666	7.88994	0.00418998
Y37A1B.5		WBGene00012538	1.81398	0.000297467
Y54G11A.7		WBGene00013216	2.98515	0.00016367
ZC395.5		WBGene00022597	4.28671	0.00422778
ZK1320.9		WBGene00014258	1.57714	0.00352883
ZK550.6		WBGene00014000	2.94078	0.000165319

## Sheet: f
Abbreviation	Name (if available)	Wormbase Gene ID	Log2 Fold change for OP50 curative treatment	p-value	Log2 Fold change for Lcr35 curative treatment	p-value2
acdh-9	Acyl CoA DeHydrogenase	WBGene00017874	1.60088	0.029735	1.55624	0.0106112
acox-3	Acyl-Coenzyme A OXidase	WBGene00019060	3.28966	0.00301646	3.39067	8.48809e-07
acs-7	fatty Acid CoA Synthetase family	WBGene00007228	4.03986	0.0119024	4.03115	3.15416e-08
amt-4	AMmonium Transporter homolog	WBGene00000136	2.47506	0.0119024	2.44627	0.000757566
asns-2	ASparagiNe Synthetase	WBGene00019730	3.18438	0.0635492	3.30528	0.0013394
C11H1.5		WBGene00007530	7.77065	0.0245788	6.93576	0.0436984
C25H3.10		WBGene00016119	2.96565	0.0635492	3.14233	3.56699e-05
C49F5.7		WBGene00008211	2.1306	0.0635492	2.37814	0.0355812
C50F7.5		WBGene00016845	4.2132	0.0877647	4.18588	0.0504662
C53A5.6		WBGene00008266	3.46207	0.00301646	3.61447	0.0281619
C53B7.3		WBGene00016894	2.5132	0.0409873	2.91189	0.0238625
catp-3	Cation transporting ATPase	WBGene00015660	3.27379	0.0208191	3.22125	0.000832228
clec-7	C-type LECtin	WBGene00017364	4.92433	0.0186297	4.44691	0.04306
cyp-14A5	CYtochrome P450 family	WBGene00000373	5.06574	0.00401816	5.4813	1.35357e-07
elo-3	fatty acid ELOngation	WBGene00001241	4.24851	0.0412392	4.28485	0.0114297
F01D4.8		WBGene00008490	6.97675	0.0829715	7.42388	0.0144767
F22B7.9		WBGene00017698	7.49546	0.0635492	6.79781	0.0495197
fip-6	Fungus-Induced Protein	WBGene00009964	3.54851	0.0802731	3.74984	0.0706455
ftn-1	FerriTiN	WBGene00001500	5.97793	0.0208191	5.77562	0.00484909
icl-1	IsoCitrate Lyase homolog	WBGene00001564	2.70102	0.000526042	2.32259	0.0749221
mtl-1	MeTaLlothionein	WBGene00003473	6.97183	0.0882801	8.13317	0.00110751
nlp-29	Neuropeptide-Like Protein	WBGene00003767	2.79513	0.0054046	2.7873	0.000114759
R05H10.1		WBGene00011042	2.60896	0.0208191	2.79533	0.00125898
Y105C5B.5		WBGene00013647	2.01107	0.0264016	2.40581	0.0144767
Y105E8A.1		WBGene00013666	7.61294	0.0297369	7.88994	0.00418998
Y37A1B.5		WBGene00012538	1.68643	0.099172	1.81398	0.000297467
Y54G11A.7		WBGene00013216	2.67563	0.0236753	2.98515	0.00016367
ZC395.5		WBGene00022597	4.50642	0.0635492	4.28671	0.00422778
ZK1320.9		WBGene00014258	1.72711	0.0208191	1.57714	0.00352883
ZK550.6		WBGene00014000	2.90276	0.0245788	2.94078	0.000165319
