# Supplementary material for: In vivo investigation of Lcr35® anti-candidiasis properties in Caenorhabditis elegans reveals the involvement of highly conserved immune pathways
Source: Front Microbiol. 2022 Dec 23;13:1062113. doi: 10.3389/fmicb.2022.1062113 (PMC9816150; doi:10.3389/fmicb.2022.1062113)
Supplement: Supplementary file 4 [file Table_4.xlsx]

## Sheet: a
Abbreviation	Name (if available)	Wormbase Gene ID	Log2 Fold change	p-value
No genes

## Sheet: b
Abbreviation	Name (if available)	Wormbase Gene ID	Log2 Fold change	p-value
acbp-1	Acyl-Coenzyme A Binding Protein	WBGene00016655	-0.700733	0.0295453
acdh-1	Acyl CoA DeHydrogenase	WBGene00016943	-4.02386	1.86467e-86
acs-2	fatty Acid CoA Synthetase family	WBGene00009221	-2.69872	0.0161306
act-5	ACTin	WBGene00000067	-0.873453	0.00045814
ahcy-1	S-AdenosylhomoCysteine HYdrolase homolog	WBGene00019322	-1.08064	1.54661e-06
ampd-1	Adenosine MonoPhosphate Deaminase homolog	WBGene00016415	-0.869328	0.0271797
argk-1	ARGinine Kinase	WBGene00009706	-3.11825	3.29775e-06
asp-1	ASpartyl Protease	WBGene00000214	-0.88401	0.000921099
asp-13	ASpartyl Protease	WBGene00017881	-1.65607	1.31353e-06
asp-14	ASpartyl Protease	WBGene00019619	-1.38646	0.00291701
asp-2	ASpartyl Protease	WBGene00000215	-0.939424	1.26448e-05
asp-3	ASpartyl Protease	WBGene00000216	-0.825843	0.000813326
asp-5	ASpartyl Protease	WBGene00000218	-0.5936	0.0304884
B0024.4		WBGene00007097	-1.57305	0.0786884
B0495.7		WBGene00015206	-0.965885	0.0196002
bcat-1	Branched Chain AminoTransferase	WBGene00001149	-1.11866	0.000809813
C05C10.3		WBGene00007330	-0.93207	0.0524561
C06H5.6		WBGene00007394	-1.44693	0.0636718
C17F4.7		WBGene00015913	-0.981663	1.0684e-06
C17H12.4		WBGene00015930	-2.15206	0.00117566
C17H12.8		WBGene00015933	-1.86148	1.44418e-08
C23H5.8		WBGene00016027	-2.20498	4.99197e-11
C27A7.1		WBGene00007753	-1.5318	0.0170507
C29F3.7		WBGene00007807	-2.25181	3.55564e-06
C30E1.9		WBGene00022951	-0.996949	0.0255661
C30G12.2		WBGene00016274	-2.64797	2.55903e-09
C34H4.2		WBGene00016425	-1.15379	0.0985545
che-3	abnormal CHEmotaxis	WBGene00000485	-2.89226	0.0822705
clec-265	C-type LECtin	WBGene00019738	-2.26642	0.00117566
clec-41	C-type LECtin	WBGene00007153	-1.3632	0.0116666
clec-47	C-type LECtin	WBGene00011668	-2.00748	6.30134e-08
clec-48	C-type LECtin	WBGene00007565	-1.18993	0.0259997
clec-62	C-type LECtin	WBGene00009393	-1.35799	0.0236827
clec-63	C-type LECtin	WBGene00009394	-0.559944	0.0541781
clik-1	CaLponIn-liKe proteins	WBGene00020808	-0.576136	0.0971342
col-133	COLlagen	WBGene00000707	-0.732861	0.0488962
col-137	COLlagen	WBGene00000710	-1.4868	0.00901502
col-138	COLlagen	WBGene00000711	-0.965792	0.0729745
col-145	COLlagen	WBGene00000718	-0.888861	0.0765819
col-71	COLlagen	WBGene00000647	-0.941701	0.086801
col-91	COLlagen	WBGene00000666	-1.17293	0.00673228
cpg-7	Chondroitin ProteoGlycan	WBGene00010723	-0.982213	0.0430543
cpr-6	Cysteine PRotease related	WBGene00000786	-0.901752	0.00185221
cpz-2	CathePsin Z	WBGene00000789	-0.689383	0.0627643
cth-1	CystaTHionine gamma lyase	WBGene00009048	-1.80349	7.68755e-06
dct-17	DAF-16/FOXO Controlled, germline Tumor affecting	WBGene00009431	-1.59486	0.0199832
dct-18	DAF-16/FOXO Controlled, germline Tumor affecting	WBGene00010266	-0.659631	0.0400654
dct-5	DAF-16/FOXO Controlled, germline Tumor affecting	WBGene00017218	-1.62906	0.0477568
DH11.2		WBGene00008436	-2.8273	3.77498e-06
dhc-3	Dynein Heavy Chain	WBGene00007154	-5.2516	0.0335243
dhs-14	DeHydrogenases, Short chain	WBGene00000977	-1.52432	0.0718852
dod-19	Downstream Of DAF-16 (regulated by DAF-16)	WBGene00022644	-1.15273	2.41973e-06
dod-22	Downstream Of DAF-16 (regulated by DAF-16)	WBGene00010125	-1.90391	0.00380868
dod-24	Downstream Of DAF-16 (regulated by DAF-16)	WBGene00007875	-1.96924	0.00051929
dop-4	DOPamine receptor	WBGene00016872	-6.41586	0.00591444
dsc-4	Defecation Suppressor of Clk-1	WBGene00001099	-1.39544	0.00347949
ech-6	Enoyl-CoA Hydratase	WBGene00001155	-1.53838	5.92453e-14
eef-1A.2	Eukaryotic translation Elongation Factor	WBGene00001169	-0.795259	0.0303292
elo-5	fatty acid ELOngation	WBGene00001243	-0.77441	0.0690721
elo-6	fatty acid ELOngation	WBGene00001244	-0.808932	0.0962305
F08G2.5		WBGene00008577	-4.61731	1.55877e-60
F09E10.15		WBGene00219886	-3.47922	1.84683e-06
F15E6.4		WBGene00017485	-3.70755	0.0531366
F19B10.13		WBGene00194713	-3.94512	0.0142436
F19B2.5		WBGene00008944	-1.77454	0.00288943
F19C6.8		WBGene00194847	-4.12238	0.0627643
F21C10.9		WBGene00017658	-4.92576	9.4146e-39
F21D5.3		WBGene00009008	-1.71962	0.0241353
F22E5.1		WBGene00017703	-2.74674	0.054211
F23C8.5		WBGene00017734	-0.666686	0.0767824
F25B5.3		WBGene00017775	-0.814452	0.00591444
F29B9.11		WBGene00017925	-0.616549	0.0871445
F35D11.4		WBGene00018045	-1.30105	0.0619546
F35E12.10		WBGene00009434	-1.18746	0.0358232
F35E12.6		WBGene00009430	-1.29553	0.00281325
F40E10.5		WBGene00009573	-1.34956	0.0471039
F41F3.3		WBGene00018297	-0.822839	0.0744026
F48G7.5		WBGene00018616	-2.76051	1.08793e-09
F49F1.7		WBGene00018647	-2.30485	0.0498435
F53A2.9		WBGene00009953	-2.58838	0.0929719
F54B11.11		WBGene00010034	-3.65036	0.0745809
F54D5.12		WBGene00010055	-1.37015	0.00164611
F54D5.4		WBGene00010050	-0.776176	0.043254
F54D8.10		WBGene00284847	-8.46236	0.000456425
F55F10.1		WBGene00018898	-0.867751	0.00518665
F58G6.7		WBGene00010277	-2.00057	0.0692684
F59B1.8		WBGene00019100	-2.21361	0.0113544
F59C12.4		WBGene00045272	-2.01788	0.00604826
far-1	Fatty Acid/Retinol binding protein	WBGene00001385	-0.887769	0.000889236
farl-11	FAR (Factor ARrest) Like	WBGene00017349	-0.829705	0.0306883
fat-2	FATty acid desaturase	WBGene00001394	-0.914308	0.000243299
fat-5	FATty acid desaturase	WBGene00001397	-1.90671	0.0981725
fat-6	FATty acid desaturase	WBGene00001398	-1.22662	0.00716265
fat-7	FATty acid desaturase	WBGene00001399	-2.24008	0.0303292
fbxa-59	F-box A protein	WBGene00020455	-1.62498	0.0682388
fbxa-72	F-box A protein	WBGene00017962	-2.51756	0.00335847
folt-2	FOLate Transporter family	WBGene00018138	-4.48764	3.84786e-70
gpdh-1	Glycerol-3-Phosphate DeHydrogenase	WBGene00009824	-1.70591	0.0561559
gst-24	Glutathione S-Transferase	WBGene00001772	-3.03206	3.91139e-14
hach-1	HydroxyAcyl-Coa(A) Hydrolase	WBGene00017301	-1.35336	6.51744e-06
hphd-1	3-HydroxyPropionate-oxoacid transHyDrogenase	WBGene00012608	-2.63576	3.91548e-21
hyl-1	Homolog of Yeast Longevity gene	WBGene00002043	-0.974679	0.0873085
ina-1	INtegrin Alpha	WBGene00002081	-1.34305	0.0521006
irg-7	Infection Response Gene	WBGene00018237	-0.573179	0.06312
itx-1	InTestinal NeureXin-like	WBGene00002174	-1.51872	0.0217878
K01C8.1		WBGene00010456	-1.49321	0.00684153
K08D8.3		WBGene00010657	-2.83373	0.0993904
K12H4.7		WBGene00019682	-0.638752	0.0303292
kin-15	protein KINase	WBGene00002199	-2.36209	0.077186
kin-29	protein KINase	WBGene00002210	-1.63464	0.0828882
kvs-5	K (potassium) Voltage-Sensitive channel subunit	WBGene00021948	-1.84791	0.0351692
lbp-6	Lipid Binding Protein	WBGene00002258	-0.599124	0.072435
lbp-8	Lipid Binding Protein	WBGene00002260	-4.60015	0.0200398
lec-10	gaLECtin	WBGene00002273	-0.700759	0.0561559
lec-6	gaLECtin	WBGene00002269	-0.804089	0.00399961
lgc-54	Ligand-Gated ion Channel	WBGene00020528	-4.5494	0.0303292
linc-6	Long Intervening Non-Coding RNA	WBGene00219700	-2.96354	0.000384928
linc-7	Long Intervening Non-Coding RNA	WBGene00219609	-1.22344	0.00868849
lys-1	LYSozyme	WBGene00003090	-0.734521	0.00782821
lys-2	LYSozyme	WBGene00003091	-2.23395	2.55931e-11
lys-4	LYSozyme	WBGene00003093	-0.521229	0.0765819
M01G12.9		WBGene00010822	-2.23643	0.0145038
mans-2	MAnnoSidase (family 47 glycohydrolase)	WBGene00008258	-1.08917	0.0897506
mct-4	MonoCarboxylate Transporter family	WBGene00003986	-1.42719	0.016864
mel-32	Maternal Effect Lethal	WBGene00003214	-1.29879	1.09367e-05
metr-1	5-MEthyltetrahydrofolate-homocysteine methylTRansferase (methionine synthase)	WBGene00010988	-1.24413	2.01464e-05
mrp-3	Multidrug Resistance Protein family	WBGene00003409	-1.96125	0.0371049
msra-1	Methionine Sulfoxide Reductase A	WBGene00018393	-3.67722	2.49662e-51
mthf-1	MethyleneTetraHydroFolate reductase	WBGene00015512	-1.28565	0.000160405
mtrr-1	MethylTRansferase Reductase (methionine synthase reductase)	WBGene00006510	-1.43171	0.000143545
mxl-3	MaX-Like	WBGene00003511	-1.40353	0.0371049
nas-36	Nematode AStacin protease	WBGene00003552	-1.74129	0.088588
nhr-114	Nuclear Hormone Receptor family	WBGene00003704	-2.31712	1.96409e-10
nhr-156	Nuclear Hormone Receptor family	WBGene00015897	-2.71323	0.0371049
nhr-68	Nuclear Hormone Receptor family	WBGene00003658	-2.7397	1.77815e-10
nlp-77	Neuropeptide-Like Protein	WBGene00015514	-0.804523	0.0268053
npa-1	Nematode Polyprotein Allergen related	WBGene00003786	-1.10163	1.01884e-05
nrf-6	Nose Resistant to Fluoxetine	WBGene00003813	-1.19158	0.00261215
pgp-1	P-GlycoProtein related	WBGene00003995	-2.51888	0.000426923
pgp-8	P-GlycoProtein related	WBGene00004002	-3.98364	0.0112318
pgph-3	PhosphoGlycolate Phosphatase Homolog	WBGene00016892	-2.27579	0.0103823
pho-11	intestinal acid PHOsphatase	WBGene00007331	-1.29028	0.0265519
pmp-5	Peroxisomal Membrane Protein related	WBGene00004062	-3.42094	3.25681e-32
pmt-2	Phosphoethanolamine MethylTransferase	WBGene00018811	-1.40441	4.00847e-11
pqn-74	Prion-like-(Q/N-rich)-domain-bearing protein	WBGene00004156	-0.780829	0.0836854
pyk-2	PYruvate Kinase	WBGene00014001	-1.03396	0.035938
pyr-1	PYRimidine biosynthesis	WBGene00004259	-1.12344	0.011934
R07H5.8		WBGene00011128	-0.623378	0.0303292
R08E5.3		WBGene00019963	-1.37066	0.0400654
R102.4		WBGene00011291	-1.31345	0.0223559
R12E2.14		WBGene00020039	-1.21794	0.0686998
sams-1	S-Adenosyl Methionine Synthetase	WBGene00008205	-2.10578	1.04906e-12
slc-17.4	SLC (SoLute Carrier) homolog	WBGene00012130	-1.75943	0.0685436
smd-1	SAM Decarboxylase	WBGene00004875	-1.62093	0.00146701
spp-17	SaPosin-like Protein family	WBGene00005002	-0.97518	0.00332508
srh-237	Serpentine Receptor, class H	WBGene00005444	-4.7533	6.7897e-05
T04F3.1		WBGene00011436	-0.845023	0.015388
T05E12.6		WBGene00011487	-3.83411	8.04301e-29
T15B7.1		WBGene00020516	-1.58846	0.000280434
T20D3.2		WBGene00011856	-0.645517	0.0575633
T21H3.1		WBGene00020662	-0.831634	0.00705172
T25C12.3		WBGene00012018	-0.694032	0.0300148
tag-273	Temporarily Assigned Gene name	WBGene00013289	-0.978487	0.0760942
tald-1	TransALDolase-1 homolog	WBGene00021286	-0.61888	0.0997855
tatn-1	Tyrosine AminoTraNsferase	WBGene00009628	-1.40868	0.0222857
tgt-2	TRNA Guanine Transglycosylase	WBGene00006567	-1.03359	0.0978733
ttr-46	TransThyretin-Related family domain	WBGene00011571	-0.768496	0.01911
ugt-17	UDP-GlucuronosylTransferase	WBGene00007422	-1.47407	0.0477939
ugt-39	UDP-GlucuronosylTransferase	WBGene00017329	-3.21988	0.00171227
ugt-44	UDP-GlucuronosylTransferase	WBGene00008486	-2.27714	0.000384984
ugt-46	UDP-GlucuronosylTransferase	WBGene00015141	-1.14893	0.065638
ugt-48	UDP-GlucuronosylTransferase	WBGene00015965	-1.95577	0.000355431
ugt-62	UDP-GlucuronosylTransferase	WBGene00010904	-2.16286	9.35245e-05
unc-68	UNCoordinated	WBGene00006801	-0.880661	0.0742145
vav-1	mammalian VAV (oncogene) related	WBGene00006887	-1.81813	0.058111
W01B11.6		WBGene00020917	-1.6631	0.0160842
W05H9.1		WBGene00021048	-0.999472	0.00749473
W05H9.3		WBGene00021050	-2.21273	4.42233e-14
Y102A5C.4		WBGene00013613	-4.65674	0.0531366
Y119D3B.21		WBGene00022497	-2.03654	6.98272e-25
Y34B4A.6		WBGene00021322	-0.994696	0.00393083
Y34F4.2		WBGene00021337	-3.89295	0.0028865
Y37A1B.5		WBGene00012538	-1.36784	0.00688706
Y38E10A.14		WBGene00012592	-1.94234	0.077186
Y38H6C.23		WBGene00012634	-2.09818	0.0606415
Y41C4A.32		WBGene00270321	-3.59795	0.0131297
Y47G6A.19		WBGene00021645	-1.42308	0.00219197
Y48G8AL.13		WBGene00021691	-1.07512	0.0656207
Y51H7C.1		WBGene00021779	-0.941143	0.0467546
Y62E10A.13		WBGene00013379	-1.11734	0.086865
Y6B3B.3		WBGene00012388	-3.57314	0.011693
Y71F9AM.9		WBGene00271781	-3.23336	0.0441566
Y94H6A.10		WBGene00022382	-1.18042	0.0433323
zig-9	2 (Zwei) IG domain protein	WBGene00022474	-1.24962	0.088432
zip-9	bZIP transcription factor family	WBGene00077761	-1.68191	0.0141302
ZK1055.6		WBGene00022847	-1.8716	0.0517599
ZK1055.7		WBGene00022848	-1.73644	0.000783443
ZK185.5		WBGene00044481	-2.20869	0.00673228
ZK228.4		WBGene00013947	-2.62253	0.00623379
ZK593.3		WBGene00014003	-1.9752	0.000783443
ZK6.11		WBGene00022645	-2.49307	1.27045e-36

## Sheet: c
Abbreviation	Name (if available)	Wormbase Gene ID	Log2 Fold change in presence of Lcr35	p-value	Log 2 Fold change in presence of C. albicans	p-value2
No genes

## Sheet: d
Abbreviation	Name (if available)	Wormbase Gene ID	Log2 Fold change	p-value
No genes

## Sheet: e
Abbreviation	Name (if available)	Wormbase Gene ID	Log2 Fold change	p-value
acox-1.1	Acyl-Coenzyme A OXidase	WBGene00008564	1.18784	0.0339206
acox-3	Acyl-Coenzyme A OXidase	WBGene00019060	2.87781	6.46429e-19
acs-13	fatty Acid CoA Synthetase family	WBGene00022037	1.09337	0.00710167
acs-7	fatty Acid CoA Synthetase family	WBGene00007228	3.98204	5.43685e-16
aipl-1	AIP1 (Actin Interacting Protein 1) Like	WBGene00010685	0.998022	0.018042
alh-1	ALdehyde deHydrogenase	WBGene00000107	0.694476	0.0193292
asah-1	AcylSphingosine AmidoHydrolase	WBGene00010769	1.88618	0.00591444
atg-18	AuTophaGy (yeast Atg homolog)	WBGene00018294	1.24318	0.0290915
B0228.1		WBGene00015059	4.09682	0.0304884
B0272.4		WBGene00007130	4.1865	0.00177602
B0303.4		WBGene00015126	1.91355	0.0133513
B0334.3		WBGene00007143	1.17444	0.00158503
bcl-7	mammalian BCL (B cell lymphoma) gene homologs	WBGene00016192	3.13193	0.0575812
brc-2	BRCa homolog (tumor suppressor gene Brca1)	WBGene00020316	1.98012	0.0246345
C01B10.8		WBGene00015282	1.36281	0.0695687
C01G10.7		WBGene00007234	2.88978	0.0427995
C02D5.4		WBGene00043097	1.39649	0.0217878
C05C10.5		WBGene00007332	1.71289	0.00673228
C09G4.4		WBGene00044001	3.18607	0.0729745
C11H1.5		WBGene00007530	7.44497	0.00518665
C14A4.9		WBGene00007560	3.22054	0.0498435
C16C10.4		WBGene00007625	1.16919	0.0222857
C16C8.11		WBGene00015849	3.62613	0.0217878
C17E4.1		WBGene00007641	6.77866	0.025389
C27B7.5		WBGene00007762	1.11422	0.0472602
C29E4.12		WBGene00016209	2.02237	0.0288301
C32C4.3		WBGene00007863	3.66254	0.086801
C35C5.8		WBGene00007957	4.06927	0.0622589
C39D10.7		WBGene00016534	1.05326	0.0745809
C40H1.7		WBGene00008042	3.8617	0.020831
C41D11.9		WBGene00016567	3.63732	0.0814498
C48B4.7		WBGene00008170	2.14614	0.00749473
C49F5.7		WBGene00008211	2.22169	0.000215331
C50B6.7		WBGene00008220	5.80664	0.0487973
C50F4.6		WBGene00001910	3.12114	0.0664513
C50F7.5		WBGene00016845	4.51571	1.18079e-06
C53B7.3		WBGene00016894	2.32812	0.0001167
C53H9.2		WBGene00016907	0.943813	0.016864
capg-1	CAP-G condensin subunit	WBGene00009254	1.61481	0.00324559
car-1	Cytokinesis, Apoptosis, RNA-associated	WBGene00012484	0.725862	0.0036859
cbd-1	Chitin-Binding Domain protein	WBGene00010351	0.869468	0.00958043
ccch-3	CCCH-type zinc finger putative transcription factor	WBGene00012277	1.35482	0.0744026
cdc-25.4	Cell Division Cycle related	WBGene00000389	4.03889	0.0745809
cec-7	C.Elegans Chromodomain protein	WBGene00012551	1.44886	0.0298791
cey-2	C. Elegans Y-box	WBGene00000473	1.08153	0.000165025
cey-3	C. Elegans Y-box	WBGene00000474	0.735548	0.0303292
cgh-1	Conserved Germline Helicase	WBGene00000479	0.968936	8.81555e-05
chs-1	CHitin Synthase	WBGene00000496	1.02577	0.0964832
clec-60	C-type LECtin	WBGene00014046	3.06153	0.0871241
clec-7	C-type LECtin	WBGene00017364	4.5535	0.0028475
clec-87	C-type LECtin	WBGene00007709	0.910289	0.00868564
cnc-10	CaeNaCin (Caenorhabditis bacteriocin)	WBGene00012152	2.94836	0.0994074
col-103	COLlagen	WBGene00000677	1.53973	0.00328721
cpf-1	Cleavage and Polyadenylation Factor	WBGene00000773	2.00255	0.0428982
cpg-1	Chondroitin ProteoGlycan	WBGene00000465	1.25749	2.80329e-07
cpg-2	Chondroitin ProteoGlycan	WBGene00015102	0.835304	0.0032081
cpr-1	Cysteine PRotease related	WBGene00000781	0.969288	0.00291701
cpr-4	Cysteine PRotease related	WBGene00000784	1.02576	0.00184263
cpr-8	Cysteine PRotease related	WBGene00021070	2.53439	0.0184828
cpt-5	Carnitine Palmitoyl Transferase	WBGene00008629	4.15473	0.00374877
ctl-2	CaTaLase	WBGene00000831	1.04471	0.0871445
ctsa-4.2	CaThepSin A homolog	WBGene00021503	1.76627	0.0162474
cup-16	Coelomocyte UPtake-defective	WBGene00007919	6.52073	0.0477803
cyn-7	CYclophyliN	WBGene00000883	0.50091	0.0871241
cyp-14A5	CYtochrome P450 family	WBGene00000373	3.40763	0.043551
cyp-25A3	CYtochrome P450 family	WBGene00014697	4.60203	0.0561559
D1086.3		WBGene00008390	2.2344	0.0517599
D1086.6		WBGene00008393	1.92933	0.0690721
daf-22	abnormal DAuer Formation	WBGene00013284	1.56061	7.10974e-07
daz-1	human DAZ (Deleted in Azoospermia) homolog	WBGene00000935	0.951419	0.0303292
del-6	DEgenerin Like	WBGene00011891	1.76214	0.0259674
dhrs-4	DHRS (mammalian DeHydrogenase/Reductase, Short-chain) homolog	WBGene00010063	2.32741	0.000921099
dhs-20	DeHydrogenases, Short chain	WBGene00000983	2.9391	0.0441566
dhs-28	DeHydrogenases, Short chain	WBGene00000991	0.90969	0.00511243
dod-6	Downstream Of DAF-16 (regulated by DAF-16)	WBGene00011869	2.05086	5.06745e-05
dpl-1	vertebrate transcription factor DP-Like	WBGene00001061	1.96318	0.00281668
drap-1	DRAP1 corepressor homolog	WBGene00009584	1.63283	0.0244839
dro-1	DR1 (One) transcription factor family	WBGene00001092	2.10028	0.0217878
dut-1	DeoxyUTPase	WBGene00010609	0.922643	0.0268053
eef-1A.1	Eukaryotic translation Elongation Factor	WBGene00001168	0.561918	0.0175489
egg-2	EGG sterile (unfertilizable)	WBGene00019811	1.39008	0.0113544
egg-3	EGG sterile (unfertilizable)	WBGene00009701	1.07186	0.0971342
eipr-1	Endosome-associated recycling protein (EARP) -Interacting Protein	WBGene00013599	3.04812	0.0783424
elt-1	Erythroid-Like Transcription factor family	WBGene00001249	3.50476	0.0746418
emb-1	abnormal EMBroygenesis	WBGene00019630	1.8035	0.0765819
evl-18	abnormal Eversion of VuLva	WBGene00009372	1.41351	0.0746418
evl-20	abnormal Eversion of VuLva	WBGene00001358	1.96996	0.0589276
F09G2.2		WBGene00017311	1.4737	0.0181331
F14D2.15		WBGene00023427	3.82172	0.0589276
F20G2.1		WBGene00008985	3.48454	0.0460191
F21F3.4		WBGene00017674	3.22351	0.0237766
F22B7.9		WBGene00017698	7.34689	0.00362518
F25D1.5		WBGene00009110	2.386	0.0249057
F25E5.8		WBGene00017789	2.00847	0.00868564
F28H7.3		WBGene00009237	0.947794	0.0317322
F31A3.5		WBGene00017939	5.59074	0.0586836
F32A5.4		WBGene00017970	0.99385	0.0181331
F44B9.8		WBGene00018409	1.10036	0.086801
F45D3.4		WBGene00009724	2.45804	0.016764
F45G2.7		WBGene00009733	3.60405	0.0326169
F46B6.12		WBGene00009776	1.49957	0.0265473
F46C5.1		WBGene00009778	7.94529	0.000460742
F49C12.9		WBGene00009878	1.24726	0.0477568
F52C6.2		WBGene00018659	1.52778	0.088588
F53A9.8		WBGene00018731	0.937381	0.0326285
F53C11.3		WBGene00009973	1.38422	0.00198374
F54D5.5		WBGene00010051	3.17185	0.0825256
F56D2.2		WBGene00018964	1.35174	0.0637542
F58A6.1		WBGene00019022	2.18913	0.00362927
fat-3	FATty acid desaturase	WBGene00001395	1.06756	0.0155186
fmo-2	Flavin-containing MonoOxygenase family	WBGene00001477	11.4139	6.04645e-12
fut-3	FUcosyl Transferase	WBGene00006402	1.32488	0.0388994
fzy-1	FiZzY (CDC20 protein family) homolog	WBGene00001511	1.07355	0.076844
gbh-2	Gamma Butyrobetaine Hydroxylase	WBGene00001523	3.51251	0.0328763
gfl-1	human GAS41-Like	WBGene00001585	1.48811	0.0745809
gln-6	GLutamiNe synthetase (glutamate-ammonia ligase)	WBGene00001607	0.894601	0.0290581
gpd-4	GPD (Glyceraldehyde 3-Phosphate Dehydrogenase)	WBGene00001686	1.40484	0.0721718
gspd-1	Glucose Six (6) Phosphate Dehydrogenase	WBGene00007108	1.07627	0.0811324
gst-28	Glutathione S-Transferase	WBGene00001776	1.30631	0.0765819
gsto-1	Glutathione S-Transferase, Omega class	WBGene00016204	3.28737	8.2017e-06
guk-1	GUanylate Kinase	WBGene00020190	1.15249	0.0845157
hcp-1	HoloCentric chromosome binding Protein	WBGene00001829	0.944153	0.01911
hil-4	HIstone H1 Like	WBGene00001855	0.828575	0.0814498
him-3	High Incidence of Males (increased X chromosome loss)	WBGene00001862	1.05218	0.0506309
him-8	High Incidence of Males (increased X chromosome loss)	WBGene00001867	2.52491	0.0304884
hmg-1.1	HMG	WBGene00001971	0.805328	0.0498435
hrg-3	Heme Responsive Gene	WBGene00010256	7.36953	0.00441649
hrg-4	Heme Responsive Gene	WBGene00009493	4.24466	0.0026939
hrg-7	Heme Responsive Gene	WBGene00007605	3.45258	2.26501e-32
hst-1	Heparan SulphoTransferase	WBGene00002028	3.03899	0.0776324
ife-3	Initiation Factor 4E (eIF4E) family	WBGene00002061	0.933893	0.0765819
iff-1	Initiation Factor Five (eIF-5A) homolog	WBGene00002064	0.687263	0.016864
ilys-3	Invertebrate LYSozyme	WBGene00016670	5.17782	0.0119166
K03H1.7		WBGene00010542	2.96803	0.0690721
K05B2.4		WBGene00019404	6.34766	0.00766359
K11E4.2		WBGene00010774	6.87943	0.0188523
K11H3.4		WBGene00010781	2.08441	0.0745809
kbp-3	KNL (kinetochore null) Binding Protein	WBGene00009179	1.33684	0.0191693
kbp-4	KNL (kinetochore null) Binding Protein	WBGene00022357	1.772	0.0488962
kup-1	Kinase UPstream gene (in operon)	WBGene00002241	0.896979	0.0647424
lbp-1	Lipid Binding Protein	WBGene00002253	1.3205	0.0524561
lin-53	abnormal cell LINeage	WBGene00003036	1.03569	0.0113544
lipl-1	LIPase Like	WBGene00010062	6.73741	0.0265473
lpr-5	LiPocalin-Related protein	WBGene00012256	2.11238	0.00688706
lsm-5	LSM Sm-like protein	WBGene00003079	2.14697	0.0450748
lsy-2	Laterally SYmmetric (defective in lateral asymmetry)	WBGene00003087	3.27935	0.06312
maoc-1	MAO-C-like dehydratase domain	WBGene00017123	1.98317	2.30125e-06
mcm-2	yeast MCM (licensing factor) related	WBGene00003154	0.964472	0.0692684
mcm-7	yeast MCM (licensing factor) related	WBGene00003159	0.936922	0.0300148
mei-2	defective MEIosis	WBGene00003184	1.80197	0.00301908
memi-2	MEiosis-to-MItosis transition associated	WBGene00013380	1.87519	0.0524561
mesp-1	MEiotic SPindle	WBGene00016178	1.0896	0.00569971
mlc-4	Myosin Light Chain	WBGene00003372	0.788652	0.0338477
mltn-1	MLt-TeN (mlt-10) related	WBGene00009311	4.33644	0.0022334
mtl-1	MeTaLlothionein	WBGene00003473	7.73037	0.0011049
ndk-1	Nucleoside Diphosphate Kinase	WBGene00009119	0.773598	0.00362518
neg-1	Negative Effect on Gut development	WBGene00017985	1.39939	0.0300148
nhr-35	Nuclear Hormone Receptor family	WBGene00003628	2.29673	0.0825256
nlp-28	Neuropeptide-Like Protein	WBGene00003766	3.10862	0.0613875
nlt-1	Non-specific Lipid Transfer protein	WBGene00003773	1.13366	0.0108614
nos-1	NanOS related	WBGene00003783	1.95524	0.0636584
npp-19	Nuclear Pore complex Protein	WBGene00003805	1.62362	0.0602197
nprt-1	Nicotinate PhosphoRibosylTransferase ortholog	WBGene00021882	1.609	0.00737006
orc-1	ORC (Origin Recognition Complex) subunit	WBGene00012650	1.03121	0.0943992
pgl-1	P-GranuLe abnormality	WBGene00003992	0.782546	0.00288943
phat-4	PHAryngeal gland Toxin-related	WBGene00020237	1.04337	0.0991968
pigb-1	PhosphatidylInositol Glycan anchor biosynthesis class B	WBGene00194986	2.65724	0.0724223
pos-1	POsterior Segregation	WBGene00004078	1.3451	3.054e-06
pot-2	Protection Of Telomeres 1 (Pot1) homolog	WBGene00010195	3.06856	0.0718852
pqn-60	Prion-like-(Q/N-rich)-domain-bearing protein	WBGene00004144	1.90249	0.0230033
prmt-1	PRotein arginine MethylTransferase	WBGene00013766	0.66439	0.0642674
psmd-9	ProteaSoMe regulatory D subunit	WBGene00016623	1.83792	0.0943992
puf-3	PUF (Pumilio/FBF) domain-containing	WBGene00004239	1.26164	0.00313157
puf-5	PUF (Pumilio/FBF) domain-containing	WBGene00004241	0.73366	0.0303292
R04F11.3		WBGene00011016	0.92408	0.0619526
R05H10.3		WBGene00011044	1.96649	0.0911525
R07E3.6		WBGene00011107	3.57261	0.0690721
R07E4.5		WBGene00019938	3.77779	0.0982649
R09E12.9		WBGene00044514	7.55924	0.00281325
R11D1.10		WBGene00011248	3.03997	0.0767824
R144.10		WBGene00020098	2.08901	0.0836962
R193.2		WBGene00020128	2.51133	0.00402471
rbm-3.1	RNA Binding Motif protein homolog	WBGene00011155	0.794335	0.00518665
rfc-3	RFC (DNA replication factor) family	WBGene00004339	0.975926	0.0619526
rme-2	Receptor Mediated Endocytosis	WBGene00004374	0.99029	0.00749473
rmh-2	RMi1 (RMI1) Homolog	WBGene00011576	4.18555	0.00370403
rncs-1	RNA Non-Coding, Starvation up-regulated	WBGene00023069	1.92538	0.0544954
rnr-2	RiboNucleotide Reductase	WBGene00004392	1.11709	0.000396487
rpl-1	Ribosomal Protein, Large subunit	WBGene00004412	0.707162	0.00138111
rpl-7A	Ribosomal Protein, Large subunit	WBGene00004419	0.593301	0.0485891
rps-11	Ribosomal Protein, Small subunit	WBGene00004480	0.509951	0.0441566
rps-14	Ribosomal Protein, Small subunit	WBGene00004483	0.634483	0.0207049
rps-17	Ribosomal Protein, Small subunit	WBGene00004486	0.553921	0.019259
rps-6	Ribosomal Protein, Small subunit	WBGene00004475	0.559144	0.0188959
rps-7	Ribosomal Protein, Small subunit	WBGene00004476	0.489399	0.065638
sax-1	Sensory AXon guidance	WBGene00004727	3.04392	0.0307941
scl-2	SCP-Like extracellular protein	WBGene00009895	2.17156	0.000426572
sdz-24	SKN-1 Dependent Zygotic transcript	WBGene00019495	1.89818	0.0656444
sip-1	Stress Induced Protein	WBGene00004798	1.64294	2.80726e-13
ska-3	Spindle and Kinetochore-Associated protein homolog	WBGene00018830	1.14179	0.0993904
skr-2	SKp1 Related (ubiquitin ligase complex component)	WBGene00004808	0.794104	0.0564177
smu-1	Suppressor of Mec and Unc defects	WBGene00004895	1.99962	0.0814498
snet-1	snet (Suppressor of NEp Two)	WBGene00015354	3.09401	0.0940075
sod-4	SOD (superoxide dismutase)	WBGene00004933	3.50017	0.0426353
sodh-1	SOrbitol DeHydrogenase family	WBGene00010790	3.0582	0.00333317
spn-4	SPiNdle orientation defective	WBGene00004984	1.1413	0.00198374
spp-18	SaPosin-like Protein family	WBGene00005003	1.9367	0.0744026
ssup-72	SSU (yeast Suppressor of SUa7) Protein homolog	WBGene00020480	1.95128	0.0922099
str-176	Seven TM Receptor	WBGene00006220	3.83773	0.0765819
szy-4	Suppressor of ZYg-1	WBGene00077732	1.63594	0.00569644
T04A8.17		WBGene00045118	3.58909	0.086801
T04A8.7		WBGene00011409	0.993332	0.06312
T04D3.8		WBGene00011435	3.23317	0.0745809
T04G9.7		WBGene00020218	1.93949	0.0887856
T05F1.2		WBGene00011489	1.45866	9.0012e-05
T09F3.2		WBGene00011662	1.00582	0.06312
T16G1.4		WBGene00011798	3.48746	0.0694038
T16G1.7		WBGene00011801	3.98658	0.00255176
T22D1.5		WBGene00020684	0.963539	0.0561559
T24C4.5		WBGene00020761	3.284	0.0334865
T27F6.7		WBGene00012106	3.83956	0.0265473
T28D9.1		WBGene00020894	0.733846	0.0328763
T28D9.4		WBGene00020896	1.62591	0.0400654
tag-10	Temporarily Assigned Gene name	WBGene00006404	1.48006	0.00576555
tag-30	Temporarily Assigned Gene name	WBGene00006415	1.63358	0.0188523
tag-65	Temporarily Assigned Gene name	WBGene00006442	2.03178	0.0303292
tbb-2	TuBulin, Beta	WBGene00006537	0.581834	0.01911
tbc-12	TBC (Tre-2/Bub2/Cdc16) domain family	WBGene00044061	3.22305	0.0724223
thn-2	THaumatiN family	WBGene00009215	3.28984	9.03521e-09
tofu-1	Twenty One u-rna (21U-RNA) biogenesis Fouled Up	WBGene00007785	1.0262	0.04831
tost-1	Twenty-One u (U) antagoniST	WBGene00016449	1.65591	0.0765819
ttr-23	TransThyretin-Related family domain	WBGene00011894	3.50649	0.0627643
tts-1	Transcribed Telomerase-like Sequence	WBGene00006650	1.67221	8.82939e-11
tyms-1	ThYMidylate Synthetase	WBGene00022455	1.51656	0.0991968
ule-1	Uterine Lumin Expressed/locailized	WBGene00021005	3.44548	0.0561559
ulp-5	Uterine Lumin Expressed/locailized	WBGene00006740	2.4939	0.0403668
vps-33.2	related to yeast Vacuolar Protein Sorting factor	WBGene00016960	1.39144	0.0682388
vps-60	related to yeast Vacuolar Protein Sorting factor	WBGene00018290	1.05398	0.0217553
vti-1	VTI (Vesicle Transport through t-SNARE Interaction) homolog	WBGene00013302	3.33763	0.0767824
W01D2.1		WBGene00012179	0.998105	8.13229e-08
W05F2.3		WBGene00021035	1.00187	0.099604
W09G12.7		WBGene00021121	3.94635	0.0724223
wago-1	Worm ArGOnaute protein	WBGene00011061	0.831217	0.0524561
wrt-10	WaRThog (hedgehog-like family)	WBGene00006956	1.98595	0.0131297
Y105C5B.5		WBGene00013647	1.58764	0.0148027
Y111B2A.2		WBGene00013728	1.15131	0.0166168
Y18D10A.11		WBGene00012481	1.44148	0.00101821
Y37A1B.7		WBGene00012540	3.98163	0.0236442
Y48A6B.9		WBGene00012970	3.301	0.0506309
Y49E10.18		WBGene00013037	2.32702	0.0765819
Y4C6B.1		WBGene00021155	1.43654	0.0524561
Y52B11A.8		WBGene00013127	1.89136	0.0887782
Y53F4A.2		WBGene00013148	3.51588	0.0993904
Y54G11A.7		WBGene00013216	2.56006	0.000143545
Y54G2A.36		WBGene00021898	3.25551	0.0606415
Y65B4BR.1		WBGene00022040	6.84098	0.0217878
Y87G2A.2		WBGene00013594	3.18034	0.0501904
zhit-1	Zinc finger, HIT-type	WBGene00016992	2.24247	0.0692684
ZK550.6		WBGene00014000	2.363	1.28629e-08
ZK813.1		WBGene00022820	2.22551	0.00291261
ZK813.2		WBGene00022821	3.24123	0.0521006
ztf-7	Zinc finger putative Transcription Factor family	WBGene00009772	0.610584	0.0682388

## Sheet: f
Abbreviation	Name (if available)	Wormbase Gene ID	Log2 Fold change in presence of Lcr35	p-value	Log 2 Fold change in presence of C. albicans	p-value2
No genes
